# Supplementary material for: Consortia of bioactives in supercritical carbon dioxide extracts of mustard and small cardamom seeds lower serum cholesterol levels in rats: new leads for hypocholesterolaemic supplements from spices
Source: J Nutr Sci. 2019 Sep 24;8:e32. doi: 10.1017/jns.2019.28 (PMC6764189; doi:10.1017/jns.2019.28)
Supplement: Supplementary file 1 [file S2048679019000284sup.zip]

Archive with 2 entries (2 files):
- S2048679019000284sup001.docx
- S2048679019000284sup002.docx
